# Supplementary material for: Predicting Deliquescence Relative Humidities of Crystals and Crystal Mixtures
Source: Molecules. 2021 May 26;26(11):3176. doi: 10.3390/molecules26113176 (PMC8198525; doi:10.3390/molecules26113176)
Supplement: Supplementary file 1 [file molecules-26-03176-s001.zip]

Archive with 1 entries (1 files):
- molecules-1222801-supplementary.pdf
